# Supplementary material for: Dry Eye Subtype Classification Using Videokeratography and Deep Learning
Source: Diagnostics (Basel). 2023 Dec 26;14(1):52. doi: 10.3390/diagnostics14010052 (PMC10802766; doi:10.3390/diagnostics14010052)
Supplement: Supplementary file 1 [file diagnostics-14-00052-s001.zip]

Archive with 1,213 entries (1,201 files):
- Decreased wettability DE (DWDE)/
- Decreased wettability DE (DWDE)/Dimple break/
- Decreased wettability DE (DWDE)/Dimple break/0000.jpeg
- Decreased wettability DE (DWDE)/Dimple break/0001.jpeg
- Decreased wettability DE (DWDE)/Dimple break/0002.jpeg
- Decreased wettability DE (DWDE)/Dimple break/0003.jpeg
- Decreased wettability DE (DWDE)/Dimple break/0004.jpeg
- Decreased wettability DE (DWDE)/Dimple break/0005.jpeg
- Decreased wettability DE (DWDE)/Dimple break/0006.jpeg
- Decreased wettability DE (DWDE)/Dimple break/0007.jpeg
- Decreased wettability DE (DWDE)/Dimple break/0008.jpeg
- Decreased wettability DE (DWDE)/Dimple break/0009.jpeg
- Decreased wettability DE (DWDE)/Dimple break/0010.jpeg
- Decreased wettability DE (DWDE)/Dimple break/0011.jpeg
- Decreased wettability DE (DWDE)/Dimple break/0012.jpeg
- Decreased wettability DE (DWDE)/Dimple break/0013.jpeg
- Decreased wettability DE (DWDE)/Dimple break/0014.jpeg
- Decreased wettability DE (DWDE)/Dimple break/0015.jpeg
- Decreased wettability DE (DWDE)/Dimple break/0016.jpeg
- Decreased wettability DE (DWDE)/Dimple break/0017.jpeg
- Decreased wettability DE (DWDE)/Dimple break/0018.jpeg
- Decreased wettability DE (DWDE)/Dimple break/0019.jpeg
- Decreased wettability DE (DWDE)/Dimple break/0020.jpeg
- Decreased wettability DE (DWDE)/Dimple break/0021.jpeg
- Decreased wettability DE (DWDE)/Dimple break/0022.jpeg
- Decreased wettability DE (DWDE)/Dimple break/0023.jpeg
- Decreased wettability DE (DWDE)/Dimple break/0024.jpeg
- Decreased wettability DE (DWDE)/Dimple break/0025.jpeg
- Decreased wettability DE (DWDE)/Dimple break/0026.jpeg
- Decreased wettability DE (DWDE)/Dimple break/0027.jpeg
- Decreased wettability DE (DWDE)/Dimple break/0028.jpeg
- Decreased wettability DE (DWDE)/Dimple break/0029.jpeg
- Decreased wettability DE (DWDE)/Dimple break/0030.jpeg
- Decreased wettability DE (DWDE)/Dimple break/0031.jpeg
- Decreased wettability DE (DWDE)/Dimple break/0032.jpeg
- Decreased wettability DE (DWDE)/Dimple break/0033.jpeg
- Decreased wettability DE (DWDE)/Dimple break/0034.jpeg
- Decreased wettability DE (DWDE)/Dimple break/0035.jpeg
- Decreased wettability DE (DWDE)/Dimple break/0036.jpeg
- Decreased wettability DE (DWDE)/Dimple break/0037.jpeg
- Decreased wettability DE (DWDE)/Dimple break/0038.jpeg
- Decreased wettability DE (DWDE)/Dimple break/0039.jpeg
- Decreased wettability DE (DWDE)/Dimple break/0040.jpeg
- Decreased wettability DE (DWDE)/Dimple break/0041.jpeg
- Decreased wettability DE (DWDE)/Dimple break/0042.jpeg
- Decreased wettability DE (DWDE)/Dimple break/0043.jpeg
- Decreased wettability DE (DWDE)/Dimple break/0044.jpeg
- Decreased wettability DE (DWDE)/Dimple break/0045.jpeg
- Decreased wettability DE (DWDE)/Dimple break/0046.jpeg
- Decreased wettability DE (DWDE)/Dimple break/0047.jpeg
- Decreased wettability DE (DWDE)/Dimple break/0048.jpeg
- Decreased wettability DE (DWDE)/Dimple break/0049.jpeg
- Decreased wettability DE (DWDE)/Dimple break/0050.jpeg
- Decreased wettability DE (DWDE)/Dimple break/0051.jpeg
- Decreased wettability DE (DWDE)/Dimple break/0052.jpeg
- Decreased wettability DE (DWDE)/Dimple break/0053.jpeg
- Decreased wettability DE (DWDE)/Dimple break/0054.jpeg
- Decreased wettability DE (DWDE)/Dimple break/0055.jpeg
- Decreased wettability DE (DWDE)/Dimple break/0056.jpeg
- Decreased wettability DE (DWDE)/Dimple break/0057.jpeg
- Decreased wettability DE (DWDE)/Dimple break/0058.jpeg
- Decreased wettability DE (DWDE)/Dimple break/0059.jpeg
- Decreased wettability DE (DWDE)/Dimple break/0060.jpeg
- Decreased wettability DE (DWDE)/Dimple break/0061.jpeg
- Decreased wettability DE (DWDE)/Dimple break/0062.jpeg
- Decreased wettability DE (DWDE)/Dimple break/0063.jpeg
- Decreased wettability DE (DWDE)/Dimple break/0064.jpeg
- Decreased wettability DE (DWDE)/Dimple break/0065.jpeg
- Decreased wettability DE (DWDE)/Dimple break/0066.jpeg
- Decreased wettability DE (DWDE)/Dimple break/0067.jpeg
- Decreased wettability DE (DWDE)/Dimple break/0068.jpeg
- Decreased wettability DE (DWDE)/Dimple break/0069.jpeg
- Decreased wettability DE (DWDE)/Dimple break/0070.jpeg
- Decreased wettability DE (DWDE)/Dimple break/0071.jpeg
- Decreased wettability DE (DWDE)/Dimple break/0072.jpeg
- Decreased wettability DE (DWDE)/Dimple break/0073.jpeg
- Decreased wettability DE (DWDE)/Dimple break/0074.jpeg
- Decreased wettability DE (DWDE)/Dimple break/0075.jpeg
- Decreased wettability DE (DWDE)/Dimple break/0076.jpeg
- Decreased wettability DE (DWDE)/Dimple break/0077.jpeg
- Decreased wettability DE (DWDE)/Dimple break/0078.jpeg
- Decreased wettability DE (DWDE)/Dimple break/0079.jpeg
- Decreased wettability DE (DWDE)/Dimple break/0080.jpeg
- Decreased wettability DE (DWDE)/Dimple break/0081.jpeg
- Decreased wettability DE (DWDE)/Dimple break/0082.jpeg
- Decreased wettability DE (DWDE)/Dimple break/0083.jpeg
- Decreased wettability DE (DWDE)/Dimple break/0084.jpeg
- Decreased wettability DE (DWDE)/Dimple break/0085.jpeg
- Decreased wettability DE (DWDE)/Dimple break/0086.jpeg
- Decreased wettability DE (DWDE)/Dimple break/0087.jpeg
- Decreased wettability DE (DWDE)/Dimple break/0088.jpeg
- Decreased wettability DE (DWDE)/Dimple break/0089.jpeg
- Decreased wettability DE (DWDE)/Dimple break/0090.jpeg
- Decreased wettability DE (DWDE)/Dimple break/0091.jpeg
- Decreased wettability DE (DWDE)/Dimple break/0092.jpeg
- Decreased wettability DE (DWDE)/Dimple break/0093.jpeg
- Decreased wettability DE (DWDE)/Dimple break/0094.jpeg
- Decreased wettability DE (DWDE)/Dimple break/0095.jpeg
- Decreased wettability DE (DWDE)/Dimple break/0096.jpeg
- Decreased wettability DE (DWDE)/Dimple break/0097.jpeg
- Decreased wettability DE (DWDE)/Dimple break/0098.jpeg
- Decreased wettability DE (DWDE)/Dimple break/0099.jpeg
- Decreased wettability DE (DWDE)/Dimple break/0100.jpeg
- Decreased wettability DE (DWDE)/Dimple break/0101.jpeg
- Decreased wettability DE (DWDE)/Dimple break/0102.jpeg
- Decreased wettability DE (DWDE)/Dimple break/0103.jpeg
- Decreased wettability DE (DWDE)/Dimple break/0104.jpeg
- Decreased wettability DE (DWDE)/Dimple break/0105.jpeg
- Decreased wettability DE (DWDE)/Dimple break/0106.jpeg
- Decreased wettability DE (DWDE)/Dimple break/0107.jpeg
- Decreased wettability DE (DWDE)/Dimple break/0108.jpeg
- Decreased wettability DE (DWDE)/Dimple break/0109.jpeg
- Decreased wettability DE (DWDE)/Dimple break/0110.jpeg
- Decreased wettability DE (DWDE)/Dimple break/0111.jpeg
- Decreased wettability DE (DWDE)/Dimple break/0112.jpeg
- Decreased wettability DE (DWDE)/Dimple break/0113.jpeg
- Decreased wettability DE (DWDE)/Dimple break/0114.jpeg
- Decreased wettability DE (DWDE)/Dimple break/0115.jpeg
- Decreased wettability DE (DWDE)/Dimple break/0116.jpeg
- Decreased wettability DE (DWDE)/Dimple break/0117.jpeg
- Decreased wettability DE (DWDE)/Dimple break/0118.jpeg
- Decreased wettability DE (DWDE)/Dimple break/0119.jpeg
- Decreased wettability DE (DWDE)/Dimple break/0120.jpeg
- Decreased wettability DE (DWDE)/Dimple break/0121.jpeg
- Decreased wettability DE (DWDE)/Dimple break/0122.jpeg
- Decreased wettability DE (DWDE)/Dimple break/0123.jpeg
- Decreased wettability DE (DWDE)/Dimple break/0124.jpeg
- Decreased wettability DE (DWDE)/Dimple break/0125.jpeg
- Decreased wettability DE (DWDE)/Dimple break/0126.jpeg
- Decreased wettability DE (DWDE)/Dimple break/0127.jpeg
- Decreased wettability DE (DWDE)/Dimple break/0128.jpeg
- Decreased wettability DE (DWDE)/Dimple break/0129.jpeg
- Decreased wettability DE (DWDE)/Dimple break/0130.jpeg
- Decreased wettability DE (DWDE)/Dimple break/0131.jpeg
- Decreased wettability DE (DWDE)/Dimple break/0132.jpeg
- Decreased wettability DE (DWDE)/Dimple break/0133.jpeg
- Decreased wettability DE (DWDE)/Dimple break/0134.jpeg
- Decreased wettability DE (DWDE)/Dimple break/0135.jpeg
- Decreased wettability DE (DWDE)/Dimple break/0136.jpeg
- Decreased wettability DE (DWDE)/Dimple break/0137.jpeg
- Decreased wettability DE (DWDE)/Dimple break/0138.jpeg
- Decreased wettability DE (DWDE)/Dimple break/0139.jpeg
- Decreased wettability DE (DWDE)/Dimple break/0140.jpeg
- Decreased wettability DE (DWDE)/Dimple break/0141.jpeg
- Decreased wettability DE (DWDE)/Dimple break/0142.jpeg
- Decreased wettability DE (DWDE)/Dimple break/0143.jpeg
- Decreased wettability DE (DWDE)/Dimple break/0144.jpeg
- Decreased wettability DE (DWDE)/Dimple break/0145.jpeg
- Decreased wettability DE (DWDE)/Dimple break/0146.jpeg
- Decreased wettability DE (DWDE)/Dimple break/0147.jpeg
- Decreased wettability DE (DWDE)/Dimple break/0148.jpeg
- Decreased wettability DE (DWDE)/Dimple break/0149.jpeg
- Decreased wettability DE (DWDE)/Line break with rapid expansion/
- Decreased wettability DE (DWDE)/Line break with rapid expansion/0000.jpeg
- Decreased wettability DE (DWDE)/Line break with rapid expansion/0001.jpeg
- Decreased wettability DE (DWDE)/Line break with rapid expansion/0002.jpeg
- Decreased wettability DE (DWDE)/Line break with rapid expansion/0003.jpeg
- Decreased wettability DE (DWDE)/Line break with rapid expansion/0004.jpeg
- Decreased wettability DE (DWDE)/Line break with rapid expansion/0005.jpeg
- Decreased wettability DE (DWDE)/Line break with rapid expansion/0006.jpeg
- Decreased wettability DE (DWDE)/Line break with rapid expansion/0007.jpeg
- Decreased wettability DE (DWDE)/Line break with rapid expansion/0008.jpeg
- Decreased wettability DE (DWDE)/Line break with rapid expansion/0009.jpeg
- Decreased wettability DE (DWDE)/Line break with rapid expansion/0010.jpeg
- Decreased wettability DE (DWDE)/Line break with rapid expansion/0011.jpeg
- Decreased wettability DE (DWDE)/Line break with rapid expansion/0012.jpeg
- Decreased wettability DE (DWDE)/Line break with rapid expansion/0013.jpeg
- Decreased wettability DE (DWDE)/Line break with rapid expansion/0014.jpeg
- Decreased wettability DE (DWDE)/Line break with rapid expansion/0015.jpeg
- Decreased wettability DE (DWDE)/Line break with rapid expansion/0016.jpeg
- Decreased wettability DE (DWDE)/Line break with rapid expansion/0017.jpeg
- Decreased wettability DE (DWDE)/Line break with rapid expansion/0018.jpeg
- Decreased wettability DE (DWDE)/Line break with rapid expansion/0019.jpeg
- Decreased wettability DE (DWDE)/Line break with rapid expansion/0020.jpeg
- Decreased wettability DE (DWDE)/Line break with rapid expansion/0021.jpeg
- Decreased wettability DE (DWDE)/Line break with rapid expansion/0022.jpeg
- Decreased wettability DE (DWDE)/Line break with rapid expansion/0023.jpeg
- Decreased wettability DE (DWDE)/Line break with rapid expansion/0024.jpeg
- Decreased wettability DE (DWDE)/Line break with rapid expansion/0025.jpeg
- Decreased wettability DE (DWDE)/Line break with rapid expansion/0026.jpeg
- Decreased wettability DE (DWDE)/Line break with rapid expansion/0027.jpeg
- Decreased wettability DE (DWDE)/Line break with rapid expansion/0028.jpeg
- Decreased wettability DE (DWDE)/Line break with rapid expansion/0029.jpeg
- Decreased wettability DE (DWDE)/Line break with rapid expansion/0030.jpeg
- Decreased wettability DE (DWDE)/Line break with rapid expansion/0031.jpeg
- Decreased wettability DE (DWDE)/Line break with rapid expansion/0032.jpeg
- Decreased wettability DE (DWDE)/Line break with rapid expansion/0033.jpeg
- Decreased wettability DE (DWDE)/Line break with rapid expansion/0034.jpeg
- Decreased wettability DE (DWDE)/Line break with rapid expansion/0035.jpeg
- Decreased wettability DE (DWDE)/Line break with rapid expansion/0036.jpeg
- Decreased wettability DE (DWDE)/Line break with rapid expansion/0037.jpeg
- Decreased wettability DE (DWDE)/Line break with rapid expansion/0038.jpeg
- Decreased wettability DE (DWDE)/Line break with rapid expansion/0039.jpeg
- Decreased wettability DE (DWDE)/Line break with rapid expansion/0040.jpeg
- Decreased wettability DE (DWDE)/Line break with rapid expansion/0041.jpeg
- Decreased wettability DE (DWDE)/Line break with rapid expansion/0042.jpeg
- Decreased wettability DE (DWDE)/Line break with rapid expansion/0043.jpeg
- Decreased wettability DE (DWDE)/Line break with rapid expansion/0044.jpeg
- Decreased wettability DE (DWDE)/Line break with rapid expansion/0045.jpeg
- Decreased wettability DE (DWDE)/Line break with rapid expansion/0046.jpeg
- Decreased wettability DE (DWDE)/Line break with rapid expansion/0047.jpeg
- Decreased wettability DE (DWDE)/Line break with rapid expansion/0048.jpeg
- Decreased wettability DE (DWDE)/Line break with rapid expansion/0049.jpeg
- Decreased wettability DE (DWDE)/Line break with rapid expansion/0050.jpeg
- Decreased wettability DE (DWDE)/Line break with rapid expansion/0051.jpeg
- Decreased wettability DE (DWDE)/Line break with rapid expansion/0052.jpeg
- Decreased wettability DE (DWDE)/Line break with rapid expansion/0053.jpeg
- Decreased wettability DE (DWDE)/Line break with rapid expansion/0054.jpeg
- Decreased wettability DE (DWDE)/Line break with rapid expansion/0055.jpeg
- Decreased wettability DE (DWDE)/Line break with rapid expansion/0056.jpeg
- Decreased wettability DE (DWDE)/Line break with rapid expansion/0057.jpeg
- Decreased wettability DE (DWDE)/Line break with rapid expansion/0058.jpeg
- Decreased wettability DE (DWDE)/Line break with rapid expansion/0059.jpeg
- Decreased wettability DE (DWDE)/Line break with rapid expansion/0060.jpeg
- Decreased wettability DE (DWDE)/Line break with rapid expansion/0061.jpeg
- Decreased wettability DE (DWDE)/Line break with rapid expansion/0062.jpeg
- Decreased wettability DE (DWDE)/Line break with rapid expansion/0063.jpeg
- Decreased wettability DE (DWDE)/Line break with rapid expansion/0064.jpeg
- Decreased wettability DE (DWDE)/Line break with rapid expansion/0065.jpeg
- Decreased wettability DE (DWDE)/Line break with rapid expansion/0066.jpeg
- Decreased wettability DE (DWDE)/Line break with rapid expansion/0067.jpeg
- Decreased wettability DE (DWDE)/Line break with rapid expansion/0068.jpeg
- Decreased wettability DE (DWDE)/Line break with rapid expansion/0069.jpeg
- Decreased wettability DE (DWDE)/Line break with rapid expansion/0070.jpeg
- Decreased wettability DE (DWDE)/Line break with rapid expansion/0071.jpeg
- Decreased wettability DE (DWDE)/Line break with rapid expansion/0072.jpeg
- Decreased wettability DE (DWDE)/Line break with rapid expansion/0073.jpeg
- Decreased wettability DE (DWDE)/Line break with rapid expansion/0074.jpeg
- Decreased wettability DE (DWDE)/Line break with rapid expansion/0075.jpeg
- Decreased wettability DE (DWDE)/Line break with rapid expansion/0076.jpeg
- Decreased wettability DE (DWDE)/Line break with rapid expansion/0077.jpeg
- Decreased wettability DE (DWDE)/Line break with rapid expansion/0078.jpeg
- Decreased wettability DE (DWDE)/Line break with rapid expansion/0079.jpeg
- Decreased wettability DE (DWDE)/Line break with rapid expansion/0080.jpeg
- Decreased wettability DE (DWDE)/Line break with rapid expansion/0081.jpeg
- Decreased wettability DE (DWDE)/Line break with rapid expansion/0082.jpeg
- Decreased wettability DE (DWDE)/Line break with rapid expansion/0083.jpeg
- Decreased wettability DE (DWDE)/Line break with rapid expansion/0084.jpeg
- Decreased wettability DE (DWDE)/Line break with rapid expansion/0085.jpeg
- Decreased wettability DE (DWDE)/Line break with rapid expansion/0086.jpeg
- Decreased wettability DE (DWDE)/Line break with rapid expansion/0087.jpeg
- Decreased wettability DE (DWDE)/Line break with rapid expansion/0088.jpeg
- Decreased wettability DE (DWDE)/Line break with rapid expansion/0089.jpeg
- Decreased wettability DE (DWDE)/Line break with rapid expansion/0090.jpeg
- Decreased wettability DE (DWDE)/Line break with rapid expansion/0091.jpeg
- Decreased wettability DE (DWDE)/Line break with rapid expansion/0092.jpeg
- Decreased wettability DE (DWDE)/Line break with rapid expansion/0093.jpeg
- Decreased wettability DE (DWDE)/Line break with rapid expansion/0094.jpeg
- Decreased wettability DE (DWDE)/Line break with rapid expansion/0095.jpeg
- Decreased wettability DE (DWDE)/Line break with rapid expansion/0096.jpeg
- Decreased wettability DE (DWDE)/Line break with rapid expansion/0097.jpeg
- Decreased wettability DE (DWDE)/Line break with rapid expansion/0098.jpeg
- Decreased wettability DE (DWDE)/Line break with rapid expansion/0099.jpeg
- Decreased wettability DE (DWDE)/Line break with rapid expansion/0100.jpeg
- Decreased wettability DE (DWDE)/Line break with rapid expansion/0101.jpeg
- Decreased wettability DE (DWDE)/Line break with rapid expansion/0102.jpeg
- Decreased wettability DE (DWDE)/Line break with rapid expansion/0103.jpeg
- Decreased wettability DE (DWDE)/Line break with rapid expansion/0104.jpeg
- Decreased wettability DE (DWDE)/Line break with rapid expansion/0105.jpeg
- Decreased wettability DE (DWDE)/Line break with rapid expansion/0106.jpeg
- Decreased wettability DE (DWDE)/Line break with rapid expansion/0107.jpeg
- Decreased wettability DE (DWDE)/Line break with rapid expansion/0108.jpeg
- Decreased wettability DE (DWDE)/Line break with rapid expansion/0109.jpeg
- Decreased wettability DE (DWDE)/Line break with rapid expansion/0110.jpeg
- Decreased wettability DE (DWDE)/Line break with rapid expansion/0111.jpeg
- Decreased wettability DE (DWDE)/Line break with rapid expansion/0112.jpeg
- Decreased wettability DE (DWDE)/Line break with rapid expansion/0113.jpeg
- Decreased wettability DE (DWDE)/Line break with rapid expansion/0114.jpeg
- Decreased wettability DE (DWDE)/Line break with rapid expansion/0115.jpeg
- Decreased wettability DE (DWDE)/Line break with rapid expansion/0116.jpeg
- Decreased wettability DE (DWDE)/Line break with rapid expansion/0117.jpeg
- Decreased wettability DE (DWDE)/Line break with rapid expansion/0118.jpeg
- Decreased wettability DE (DWDE)/Line break with rapid expansion/0119.jpeg
- Decreased wettability DE (DWDE)/Line break with rapid expansion/0120.jpeg
- Decreased wettability DE (DWDE)/Line break with rapid expansion/0121.jpeg
- Decreased wettability DE (DWDE)/Line break with rapid expansion/0122.jpeg
- Decreased wettability DE (DWDE)/Line break with rapid expansion/0123.jpeg
- Decreased wettability DE (DWDE)/Line break with rapid expansion/0124.jpeg
- Decreased wettability DE (DWDE)/Line break with rapid expansion/0125.jpeg
- Decreased wettability DE (DWDE)/Line break with rapid expansion/0126.jpeg
- Decreased wettability DE (DWDE)/Line break with rapid expansion/0127.jpeg
- Decreased wettability DE (DWDE)/Line break with rapid expansion/0128.jpeg
- Decreased wettability DE (DWDE)/Line break with rapid expansion/0129.jpeg
- Decreased wettability DE (DWDE)/Line break with rapid expansion/0130.jpeg
- Decreased wettability DE (DWDE)/Line break with rapid expansion/0131.jpeg
- Decreased wettability DE (DWDE)/Line break with rapid expansion/0132.jpeg
- Decreased wettability DE (DWDE)/Line break with rapid expansion/0133.jpeg
- Decreased wettability DE (DWDE)/Line break with rapid expansion/0134.jpeg
- Decreased wettability DE (DWDE)/Line break with rapid expansion/0135.jpeg
- Decreased wettability DE (DWDE)/Line break with rapid expansion/0136.jpeg
- Decreased wettability DE (DWDE)/Line break with rapid expansion/0137.jpeg
- Decreased wettability DE (DWDE)/Line break with rapid expansion/0138.jpeg
- Decreased wettability DE (DWDE)/Line break with rapid expansion/0139.jpeg
- Decreased wettability DE (DWDE)/Line break with rapid expansion/0140.jpeg
- Decreased wettability DE (DWDE)/Line break with rapid expansion/0141.jpeg
- Decreased wettability DE (DWDE)/Line break with rapid expansion/0142.jpeg
- Decreased wettability DE (DWDE)/Line break with rapid expansion/0143.jpeg
- Decreased wettability DE (DWDE)/Line break with rapid expansion/0144.jpeg
- Decreased wettability DE (DWDE)/Line break with rapid expansion/0145.jpeg
- Decreased wettability DE (DWDE)/Line break with rapid expansion/0146.jpeg
[truncated: 913 more entries]
